# Supplementary material for: Subgenomic RNA and Limited Cross-Reactive Neutralising Antibodies Point to Potential Improvements in SARS-CoV-2 Clinical Handling
Source: Int J Mol Sci. 2025 Mar 24;26(7):2948. doi: 10.3390/ijms26072948 (PMC11988571; doi:10.3390/ijms26072948)
Supplement: Supplementary file 1 [file ijms-26-02948-s001.zip]

Archive with 6 entries (6 files):
- Supplementary Figures.pdf
- Supplementary File S1.xlsx
- Supplementary File S2.xlsx
- Supplementary File S3.xlsx
- Supplementary File S4.xlsx
- Supplementary File S5.xlsx
