# Supplementary material for: Subgenomic RNA and Limited Cross-Reactive Neutralising Antibodies Point to Potential Improvements in SARS-CoV-2 Clinical Handling
Source: Int J Mol Sci. 2025 Mar 24;26(7):2948. doi: 10.3390/ijms26072948 (PMC11988571; doi:10.3390/ijms26072948)
Supplement: Supplementary file 1 [file ijms-26-02948-s001.zip › Supplementary File S1.xlsx]

## Sheet: S1_File
IC	Idcode	Date	Sample	Result	E	RdRP	N	dPCR	logdPCR	Date	Week	Date_Adj	Week_Adj	AGE	SEX	VARIANT	sgRNA	sgResult
1	19285998	2021-04-23	ENAF	P	26.15	25.99	32.08	86.6	1.93752	0	0	-6	-1	49	F	A	NA	NA
1	33948754	2021-04-29	ENAF	P	20.82	19.69	19.59	27800	4.44404	6	1	0	0	49	F	A	24.79	POS
1	33960266	2021-05-05	ENAF	P	32.34	34.01	32.97	2.5099999999999998	0.399674	12	2	6	1	49	F	A	NA	NA
1	33976848	2021-05-11	ENAF	P	35.15	35.19	33.63	41.4	1.617	18	3	12	2	49	F	A	NA	NA
1	19338169	2021-05-21	ENAF	N	40	40	40	NA	NA	28	4	22	3	49	F	A	NA	NA
3	19290964	2021-04-27	ENAF	P	18.65	17.95	25.74	17900	4.25285	0	0	-2	0	48	M	A	28.89	POS
3	33948765	2021-04-29	ENAF	P	17.87	16.86	17.09	195000	5.29003	2	0	0	0	48	M	A	NA	NA
3	33960299	2021-05-05	ENAF	P	26.61	26.34	25.6	65.8	1.81823	8	1	6	1	48	M	A	NA	NA
3	33976852	2021-05-12	ENAF	P	37.61	38.88	37.14	6.86	0.836324	15	2	13	2	48	M	A	NA	NA
3	33991384	2021-05-19	ENAF	P	38.5	40	40	1.2	0.0791812	22	3	20	3	48	M	A	NA	NA
3	19343847	2021-05-25	ENAF	N	40	40	40	NA	NA	28	4	26	4	48	M	A	NA	NA
4	51589266	2021-04-24	ENAF	P	12.79	12.89	19.79	210000	5.32222	0	0	0	0	47	F	A	23.18	POS
4	33948771	2021-04-29	ENAF	P	18.01	17.6	16.53	190000	5.27875	5	1	5	1	47	F	A	NA	NA
4	33960305	2021-05-05	ENAF	P	35.88	35.55	32.05	1.43	0.155336	11	2	11	2	47	F	A	NA	NA
4	33976850	2021-05-12	ENAF	P	40	40	35.97	1.78	0.25042	18	3	18	3	47	F	A	NA	NA
4	33991379	2021-05-19	ENAF	P	40	40	37.01	NA	NA	25	4	25	4	47	F	A	NA	NA
4	19343846	2021-05-25	ENAF	N	40	40	40	NA	NA	31	5	31	5	47	F	A	NA	NA
7	19276754	2021-04-20	ENAF	P	26.01	26.27	25.78	210.74285710000001	2.32375	0	0	-3	0	45	M	G	34.46	POS
7	33913812	2021-04-23	ENAF	P	12.06	13.05	11.83	1985600	6.29789	3	1	0	0	45	M	G	19.53	POS
7	33948474	2021-04-30	ENAF	P	20.39	18.91	19.96	1630	3.21219	10	2	7	1	45	M	G	NA	NA
7	33964242	2021-05-06	ENAF	P	35.65	37.75	40	5.7142857139999998	0.756962	16	2	13	2	45	M	G	NA	NA
7	33985417	2021-05-14	ENAF	P	37.68	40	34.56	5.9428571430000003	0.773995	24	4	21	3	45	M	G	NA	NA
7	34003932	2021-05-21	ENAF	N	40	40	40	NA	NA	31	5	28	4	45	M	G	NA	NA
12	19269114	2021-04-14	ENAF	P	14.49	13.23	22.34	283000	5.45179	0	0	0	0	37	M	A	21.92	POS
12	33913799	2021-04-23	ENAF	P	26.89	27.36	25.34	78.599999999999994	1.89542	9	1	9	1	37	M	A	NA	NA
12	33940227	2021-04-27	ENAF	P	37.81	40	35.11	0.77	-0.113509	13	2	13	2	37	M	A	NA	NA
12	19324206	2021-05-12	ENAF	N	40	40	40	NA	NA	28	4	28	4	37	M	A	NA	NA
17	19276794	2021-04-21	ENAF	P	16.98	15.74	24.94	49000	4.6902	0	0	0	0	20	M	A	23.96	POS
17	33940210	2021-04-27	ENAF	P	26.89	26.34	25.63	141	2.14922	6	1	6	1	20	M	A	NA	NA
17	33957187	2021-05-04	ENAF	P	33.64	35.77	32.26	2.09	0.320146	13	2	13	2	20	M	A	NA	NA
17	33976829	2021-05-11	ENAF	P	37.7	40	36.24	1.2	0.0791812	20	3	20	3	20	M	A	NA	NA
17	51604440	2021-05-21	ENAF	N	40	40	40	NA	NA	30	4	30	4	20	M	A	NA	NA
19	51586347	2021-04-20	ENAF	P	16.78	16.88	17.22	86900	4.93902	0	0	0	0	50	M	G	NA	NA
19	33940215	2021-04-27	ENAF	P	19.44	18.56	18.41	30900	4.48996	7	1	7	1	50	M	G	NA	NA
19	33957210	2021-05-04	ENAF	P	29.63	30.49	29.23	8.4600000000000009	0.92737	14	2	14	2	50	M	G	NA	NA
19	19324111	2021-05-12	ENAF	P	31.95	32.06	31.25	5.71	0.756636	22	3	22	3	50	M	G	NA	NA
19	19337827	2021-05-21	ENAF	P	35.59	36.24	32.64		NA	31	5	31	5	50	M	G	NA	NA
19	34041496	2021-06-10	ENAF	P	37.96	40	37.04		NA	51	7	51	7	50	M	G	NA	NA
19	19364260	2021-06-21	ENAF	P	33.78	34.18	32.54		NA	62	9	62	9	50	M	G	NA	NA
19	19369954	2021-07-01	ENAF	N	40	40	40	NA	NA	72	10	72	10	50	M	G	NA	NA
21	19275895	2021-04-19	ENAF	P	14.07	13.05	20.78		NA	0	0	0	0	37	F	NA	NA	NA
21	33913819	2021-04-23	ENAF	P	24.52	25.38	23.55	370.05714289999997	2.56827	4	1	4	1	37	F	NA	30.72	POS
21	33940220	2021-04-27	ENAF	P	34.69	35.79	31.67	5.0285714290000003	0.701445	8	1	8	1	37	F	NA	34.48	POS
21	33964286	2021-05-18	ENAF	N	40	40	40	NA	NA	29	4	29	4	37	F	NA	NA	NA
22	51585346	2021-04-19	ENAF	P	13.28	13.1	12.74	1140800	6.05721	0	0	0	0	47	F	G	23.41	POS
22	33940225	2021-04-27	ENAF	P	21.02	20.39	19.47	2560.2285710000001	3.40828	8	1	8	1	47	F	G	28.21	POS
22	33957219	2021-05-04	ENAF	P	33.71	34.01	32.08	1.497142857	0.175263	15	2	15	2	47	F	G	36.02	POS
22	19324109	2021-05-12	ENAF	P	33.65	33.37	32.3	1.908571429	0.280708	23	3	23	3	47	F	G	NEG	NEG
22	19337829	2021-05-21	ENAF	P	40	36.53	40		NA	32	5	32	5	47	F	G	NA	NA
22	34041522	2021-06-10	ENAF	P	24.06	23.12	22.48	279.08571430000001	2.44574	52	8	52	8	47	F	G	31.12	POS
22	19364261	2021-06-21	ENAF	P	26.88	27.92	26.61	42.97142857	1.63318	63	9	63	9	47	F	G	32.42	POS
22	19369955	2021-07-01	ENAF	P	31.65	32.48	30.76	41.142857139999997	1.61429	73	11	73	11	47	F	G	NEG	NEG
22	19384317	2021-07-12	ENAF	P	34.88	36.51	35.61	2.1737142860000001	0.337202	84	12	84	12	47	F	G	NEG	NEG
22	34129116	2021-07-27	ENAF	N	40	40	40	NA	NA	99	14	99	14	47	F	G	NA	NA
24	19295163	2021-04-29	ENAF	P	23.1	24.11	30.63	337	2.52763	0	0	0	0	21	F	A	28.62	POS
24	33952039	2021-04-30	ENAF	P	29.63	30.42	28.63		NA	1	0	1	0	21	F	A	NA	NA
24	33968417	2021-05-07	ENAF	P	40	38.38	35.83	1.54	0.187521	8	1	8	1	21	F	A	NEG	NEG
24	33985396	2021-05-14	ENAF	N	40	40	40	NA	NA	15	2	15	2	21	F	A	NA	NA
24	33999544	2021-05-21	ENAF	N	40	40	40	NA	NA	22	3	22	3	21	F	A	NA	NA
28	33941192	2021-04-28	ENAF	P	13.79	12.9	13.11	244000	5.38739	0	0	0	0	36	M	B	25.24	POS
28	33952067	2021-04-30	ENAF	P	19.47	18.85	22.42	48500	4.68574	2	0	2	0	36	M	B	26.64	POS
28	33968443	2021-05-07	ENAF	P	30.79	30.9	33.99	14.9	1.17319	9	1	9	1	36	M	B	35.26	POS
28	33985413	2021-05-14	ENAF	P	36.98	34.64	36.45	2.97	0.472756	16	2	16	2	36	M	B	NEG	NEG
28	19349457	2021-05-29	ENAF	N	40	40	40	NA	NA	31	5	31	5	36	M	B	NA	NA
29	33941862	2021-04-28	ENAF	P	15.36	15.25	24.59	118000	5.07188	0	0	0	0	19	F	A	23.04	POS
29	33952072	2021-04-30	ENAF	P	19.52	19.42	17.33	145234.28570000001	5.16207	2	0	2	0	19	F	A	24.14	POS
29	33968422	2021-05-07	ENAF	P	31.75	33.21	31.43	13.7	1.13672	9	1	9	1	19	F	A	36.44	POS
29	33985407	2021-05-14	ENAF	P	36.6	40	36.83	2.97	0.472756	16	2	16	2	19	F	A	NEG	NEG
29	33991154	2021-05-20	ENAF	P	30.53	30.63	40	4.57	0.659916	22	3	22	3	19	F	A	NEG	NEG
29	33999520	2021-05-21	ENAF	P	40	40	36.86	7.54	0.877371	23	3	23	3	19	F	A	NEG	NEG
29	34028945	2021-06-04	ENAF	P	38.16	40	40	6.86	0.836324	37	5	37	5	19	F	A	NEG	NEG
29	19362950	2021-06-18	ENAF	P	36.2	38.71	35.77	8	0.90309	51	7	51	7	19	F	A	NEG	NEG
29	19366297	2021-06-25	ENAF	N	40	40	40	NA	NA	58	8	58	8	19	F	A	NA	NA
31	51589363	2021-04-26	ENAF	P	14.44	13.89	24.98	1160000	6.06446	0	0	0	0	34	M	A	20.11	POS
31	33957155	2021-05-04	ENAF	P	29.42	30.19	28.28	39.799999999999997	1.59988	8	1	8	1	34	M	A	32.6	POS
31	19324117	2021-05-12	ENAF	P	35.94	40	34.34	1.57	0.1959	16	2	16	2	34	M	A	NEG	NEG
31	19337831	2021-05-21	ENAF	P	35.33	40	40		NA	25	4	25	4	34	M	A	NA	NA
31	34041487	2021-06-23	ENAF	P	33.95	37.08	34.33	3.89	0.58995	58	8	58	8	34	M	A	NEG	NEG
31	19369957	2021-07-05	ENAF	N	40	40	40	NA	NA	70	10	70	10	34	M	A	NA	NA
32	19304927	2021-05-03	ENAF	P	17.9	17.91	16.45	19500	4.29003	0	0	0	0	28	M	A	23.34	POS
32	33960274	2021-05-05	ENAF	P	30.9	31.97	30.05	8.69	0.93902	2	0	2	0	28	M	A	34.46	POS
32	33976856	2021-05-12	ENAF	P	36.82	40	36.99	1.86	0.269513	9	1	9	1	28	M	A	NEG	NEG
33	51559426	2021-05-04	ENAF	P	15.61	16.43	25.45	324754.28570000001	5.51155	0	0	0	0	46	M	NA	NA	NA
33	33960318	2021-05-05	ENAF	P	18.28	18.48	17.39	143000	5.15534	1	0	1	0	46	M	NA	22.62	POS
33	33976859	2021-05-12	ENAF	P	29.95	31.71	29.46	14.4	1.15836	8	1	8	1	46	M	NA	34.68	POS
33	33991387	2021-05-19	ENAF	P	34.42	36.33	31.62	2.9714285710000001	0.472965	15	2	15	2	46	M	NA	NEG	NEG
33	19343856	2021-05-26	ENAF	P	40	40	36.76	7.542857143	0.877536	22	3	22	3	46	M	NA	NEG	NEG
33	19359468	2021-06-03	ENAF	N	40	40	40	NA	NA	30	4	30	4	46	M	NA	NA	NA
34	33955190	2021-05-04	ENAF	P	20.94	21.25	28.6	1761.6	3.24591	0	0	-2	0	43	F	A	29.79	POS
34	33964298	2021-05-06	ENAF	P	16.19	16.11	15.32	469000	5.67117	2	0	0	0	43	F	A	22.48	POS
34	33980356	2021-05-13	ENAF	P	26.78	27.89	26.21	33.4	1.52375	9	1	7	1	43	F	A	33.48	POS
34	34017952	2021-05-28	ENAF	N	40	40	40	NA	NA	24	4	22	3	43	F	A	NA	NA
36	19294986	2021-04-29	ENAF	P	17.18	17.02	25.79	6990	3.84448	0	0	0	0	37	F	A	27.5	POS
36	33964325	2021-05-06	ENAF	P	23.08	23.24	21.53	1200	3.07918	7	1	7	1	37	F	A	27.96	POS
36	34028978	2021-06-10	ENAF	N	40	40	40	NA	NA	42	6	42	6	37	F	A	NA	NA
37	33949746	2021-04-30	ENAF	P	15.72	15.8	23.87	114000	5.0569	0	0	0	0	38	F	A	21.89	POS
37	33968431	2021-05-07	ENAF	P	29.94	31.97	30.53	5.49	0.739572	7	1	7	1	38	F	A	33.7	POS
37	33985382	2021-05-14	ENAF	P	34.34	35.86	32.17	5.94	0.773786	14	2	14	2	38	F	A	36.38	POS
37	34017946	2021-05-28	ENAF	N	40	40	40	NA	NA	28	4	28	4	38	F	A	NEG	NEG
38	33950872	2021-05-02	ENAF	P	16.9	16.78	34.18	14400	4.15836	0	0	0	0	52	M	A	27.58	POS
38	33968437	2021-05-07	ENAF	P	34.92	39.08	33.64	0.66700000000000004	-0.175874	5	1	5	1	52	M	A	36.62	POS
38	33985387	2021-05-14	ENAF	N	40	40	40	NA	NA	12	2	12	2	52	M	A	NA	NA
38	19349463	2021-05-27	ENAF	P	35.46	35.95	40	NA	NA	25	4	25	4	52	M	A	NA	NA
39	19298619	2021-05-01	ENAF	P	18.94	18.58	18.58	43506.285709999996	4.63855	0	0	0	0	33	F	B	NA	NA
39	33968450	2021-05-07	ENAF	P	28.26	27.94	32.13	8.2285714290000005	0.915324	6	1	6	1	33	F	B	35.79	POS
39	33985373	2021-05-14	ENAF	P	33.51	33.09	35.77	2.1897142860000001	0.340387	13	2	13	2	33	F	B	NEG	NEG
39	19349459	2021-05-29	ENAF	N	40	40	40	NA	NA	28	4	28	4	33	F	B	NA	NA
40	33950587	2021-05-01	ENAF	P	17.06	17.38	25.24	51700	4.71349	0	0	0	0	36	M	A	22.71	POS
40	33968456	2021-05-07	ENAF	P	28.83	30	27.84	37.700000000000003	1.57634	6	1	6	1	36	M	A	33.11	POS
40	19335768	2021-05-25	ENAF	N	40	40	40	NA	NA	24	4	24	4	36	M	A	NA	NA
41	33950594	2021-05-02	ENAF	P	14.71	14.62	23.76	458000	5.66087	0	0	0	0	41	M	A	22.68	POS
41	33968465	2021-05-07	ENAF	P	20.24	21.97	19.85	16400	4.21484	5	1	5	1	41	M	A	25.22	POS
41	33985374	2021-05-14	ENAF	P	32.43	34.61	31.09	8.23	0.9154	12	2	12	2	41	M	A	36.07	POS
41	19349460	2021-05-28	ENAF	P	36.13	37.67	33	6.17	0.790285	26	4	26	4	41	M	A	NEG	NEG
41	34038650	2021-06-10	ENAF	N	40	40	40	NA	NA	39	6	39	6	41	M	A	NA	NA
42	19305458	2021-05-03	ENAF	P	19.72	19.62	33.4	298	2.47422	0	0	0	0	31	F	A	30.29	POS
42	33969889	2021-05-10	ENAF	P	37.88	40	35.2	2.5099999999999998	0.399674	7	1	7	1	31	F	A	NEG	NEG
42	19335746	2021-05-20	ENAF	P	33.61	35.91	40	0.76600000000000001	-0.115771	17	3	17	3	31	F	A	NEG	NEG
42	19359455	2021-06-05	ENAF	N	40	40	40	NA	NA	33	5	33	5	31	F	A	NA	NA
43	19297467	2021-05-01	ENAF	P	22.64	23.18	30.31	469	2.67117	0	0	0	0	31	F	NA	26.62	POS
43	33969920	2021-05-10	ENAF	P	23.1	23.65	21.03	1710	3.233	9	1	9	1	31	F	NA	29.63	POS
43	19335917	2021-05-20	ENAF	P	33.05	33	40	437	2.64048	19	3	19	3	31	F	NA	NEG	NEG
43	34026055	2021-06-02	ENAF	P	38.23	40	36.84		NA	32	5	32	5	31	F	NA	NA	NA
43	34037740	2021-06-09	ENAF	N	40	40	40	NA	NA	39	6	39	6	31	F	NA	NA	NA
44	21587936	2021-05-03	ENAF	P	19	40	18		NA	0	0	0	0	46	F	NA	NA	NA
44	33969961	2021-05-10	ENAF	P	33.93	37.78	32.42	0.32685714290000001	-0.485642	7	1	7	1	46	F	NA	NEG	NEG
44	19335745	2021-05-20	ENAF	P	35.15	35.47	40	0.43657142859999998	-0.359945	17	3	17	3	46	F	NA	NEG	NEG
44	34026079	2021-06-02	ENAF	P	35.46	36.28	34.79		NA	30	4	30	4	46	F	NA	NEG	NEG
44	34038764	2021-06-10	ENAF	P	31.97	33.05	31.16		NA	38	6	38	6	46	F	NA	NEG	NEG
44	19362906	2021-06-23	ENAF	N	40	40	40	NA	NA	51	7	51	7	46	F	NA	NA	NA
45	33774320	2021-05-03	ENAF	P	19.9	20.34	27.12	166.85714290000001	2.22234	0	0	0	0	20	F	A	33.28	POS
45	33969976	2021-05-10	ENAF	P	33.87	36.28	31.68	11.2	1.04922	7	1	7	1	20	F	A	NEG	NEG
45	19337305	2021-05-20	ENAF	N	40	40	40	NA	NA	17	3	17	3	20	F	A	NA	NA
46	33960594	2021-05-06	ENAF	P	20.58	20.51	40	2370	3.37475	0	0	0	0	29	M	A	26.1	POS
46	33976839	2021-05-11	ENAF	P	32.44	33.63	31.8	9.3699999999999992	0.97174	5	1	5	1	29	M	A	NEG	NEG
46	19335913	2021-05-20	ENAF	P	35.58	40	40		NA	14	2	14	2	29	M	A	NA	NA
46	19359452	2021-06-03	ENAF	P	35.75	37.65	40	NA	NA	28	4	28	4	29	M	A	NA	NA
46	34038793	2021-06-11	ENAF	N	40	40	40	NA	NA	36	5	36	5	29	M	A	NA	NA
47	33965725	2021-05-07	ENAF	P	13.02	13.15	21.36	234000	5.36922	0	0	0	0	36	F	A	20.97	POS
47	33976841	2021-05-11	ENAF	P	22.86	24.12	21.42	536	2.72916	4	1	4	1	36	F	A	28.1	POS
47	33988310	2021-05-18	ENAF	P	34.94	37.85	32.36	0.99	-0.00436481	11	2	11	2	36	F	A	NEG	NEG
47	34010805	2021-05-25	ENAF	P	37.05	40	36.31	3.66	0.563481	18	3	18	3	36	F	A	NEG	NEG
47	34037981	2021-06-10	ENAF	P	32.76	33.09	30.92	8	0.90309	34	5	34	5	36	F	A	NEG	NEG
47	19362861	2021-06-17	ENAF	P	40	36.92	35.09	3.2	0.50515	41	6	41	6	36	F	A	NEG	NEG
47	19365561	2021-06-24	ENAF	P	40	40	35.41	11.2	1.04922	48	7	48	7	36	F	A	NEG	NEG
47	19379707	2021-07-08	ENAF	N	40	40	40	NA	NA	62	9	62	9	36	F	A	NA	NA
48	19312307	2021-05-08	ENAF	P	20.52	20.79	28.1	815.08571429999995	2.9112	0	0	0	0	34	F	A	29.13	POS
48	33976842	2021-05-11	ENAF	P	23	22.74	23.18	577.6	2.76163	3	1	3	1	34	F	A	30.3	POS
48	33988313	2021-05-18	ENAF	P	31.24	34.08	32.95	24	1.38021	10	2	10	2	34	F	A	NEG	NEG
48	19341687	2021-05-25	ENAF	P	36.97	40	40	6.8571428570000004	0.836143	17	3	17	3	34	F	A	NEG	NEG
48	19359467	2021-06-03	ENAF	P	30.29	30.96	37.21		NA	26	4	26	4	34	F	A	NA	NA
48	34038812	2021-06-09	ENAF	N	40	40	40	NA	NA	32	5	32	5	34	F	A	NA	NA
49	33965326	2021-05-07	ENAF	P	11.15	11.64	19.73	1392114.2860000001	6.14367	0	0	0	0	45	F	A	19.05	POS
49	33976845	2021-05-12	ENAF	P	22.71	23.75	22.02	1278.628571	3.10674	5	1	5	1	45	F	A	28.05	POS
49	33991393	2021-05-19	ENAF	P	32.51	33.28	30.99	3.6571428570000002	0.563142	12	2	12	2	45	F	A	NEG	NEG
49	19343872	2021-05-25	ENAF	P	27.82	28.62	36.1	6.8571428570000004	0.836143	18	3	18	3	45	F	A	NEG	NEG
49	19359522	2021-06-03	ENAF	N	40	40	40	NA	NA	27	4	27	4	45	F	A	NA	NA
50	33967886	2021-05-08	ENAF	P	20.43	20.07	28.32	1177.5999999999999	3.071	0	0	0	0	42	M	A	33	POS
50	33980317	2021-05-12	ENAF	P	26.88	26.67	26.84	92.114285710000004	1.96433	4	1	4	1	42	M	A	33.07	POS
50	33994812	2021-05-20	ENAF	P	34.47	34.58	34.49	2.5142857140000001	0.400415	12	2	12	2	42	M	A	NEG	NEG
50	34039905	2021-06-10	ENAF	P	35.77	36.24	33.88	4.8	0.681241	33	5	33	5	42	M	A	NEG	NEG
50	19362907	2021-06-18	ENAF	N	40	40	40	NA	NA	41	6	41	6	42	M	A	NA	NA
51	19317488	2021-05-09	ENAF	P	16.35	17.18	25.05	127785.14290000001	5.10648	0	0	0	0	38	M	A	22.24	POS
51	33980330	2021-05-12	ENAF	P	28.2	30.57	27.3	16.457142860000001	1.21635	3	1	3	1	38	M	A	33.2	POS
51	33994827	2021-05-20	ENAF	P	34.9	40	32.57	2.2857142860000002	0.359022	11	2	11	2	38	M	A	NEG	NEG
51	34006244	2021-05-25	ENAF	P	29.41	30.11	37.77	12.114285710000001	1.0833	16	2	16	2	38	M	A	NEG	NEG
51	19360182	2021-06-05	ENAF	P	32.32	32.6	40	4.8	0.681241	27	4	27	4	38	M	A	NEG	NEG
51	34037915	2021-06-09	ENAF	P	40	40	34.02	2.5142857140000001	0.400415	31	5	31	5	38	M	A	NEG	NEG
51	19362860	2021-06-17	ENAF	P	34.88	38.79	34.04	4.1142857140000002	0.614294	39	6	39	6	38	M	A	NEG	NEG
51	19367962	2021-06-29	ENAF	N	40	40	40	NA	NA	51	7	51	7	38	M	A	NA	NA
52	19312318	2021-05-05	ENAF	P	15.1	14.99	23.38	265782.85710000002	5.42453	0	0	0	0	40	F	A	28.32	POS
52	33980345	2021-05-12	ENAF	P	30.14	32.91	28.4	4.5714285710000002	0.660052	7	1	7	1	40	F	A	32.77	POS
52	33994820	2021-05-20	ENAF	P	34.94	35.9	33.18	9.6	0.982271	15	2	15	2	40	F	A	NEG	NEG
52	34015601	2021-05-26	ENAF	N	40	40	40	NA	NA	21	3	21	3	40	F	A	NA	NA
53	19315358	2021-05-06	ENAF	P	15.64	15.99	23.49	305920	5.48561	0	0	0	0	49	F	NA	20.46	POS
53	33985364	2021-05-14	ENAF	P	29.11	31.68	27.73	20.114285710000001	1.3035	8	1	8	1	49	F	NA	33.91	POS
53	34017946	2021-05-28	ENAF	P	40	40	36.65	3.2	0.50515	22	3	22	3	49	F	NA	NEG	NEG
53	34039961	2021-06-10	ENAF	P	36.45	40	34.23	5.4857142860000003	0.739233	35	5	35	5	49	F	NA	NEG	NEG
53	19362923	2021-06-18	ENAF	P	31.88	34.3	31.22	7.085714286	0.850384	43	6	43	6	49	F	NA	NEG	NEG
53	19366729	2021-06-28	ENAF	N	40	40	40	NA	NA	53	8	53	8	49	F	NA	NA	NA
54	19332923	2021-05-15	ENAF	P	19.21	18.79	17.89	12228.57143	4.08738	1	0	0	0	47	F	G	27.26	POS
54	33988300	2021-05-18	ENAF	P	19.22	19.32	16.11	90555.428570000004	4.95691	4	1	3	1	47	F	G	26.98	POS
54	34010766	2021-05-25	ENAF	P	40	40	37.6	1.76	0.245513	11	2	10	2	47	F	G	NEG	NEG
54	34041444	2021-06-10	ENAF	P	40	40	35.85	1.7417142859999999	0.240977	27	4	26	4	47	F	G	NEG	NEG
54	34065161	2021-06-23	ENAF	P	37.83	40	37.55	2.5142857140000001	0.400415	40	6	39	6	47	F	G	NEG	NEG
54	34072056	2021-06-30	ENAF	P	40	38.64	40	1.3120000000000001	0.117934	47	7	46	7	47	F	G	NEG	NEG
54	19379697	2021-07-08	ENAF	P	40	38.64	36.77	1.858285714	0.269112	55	8	54	8	47	F	G	NEG	NEG
54	19389716	2021-07-19	ENAF	N	40	40	40	NA	NA	66	10	65	9	47	F	G	NA	NA
55	33984588	2021-05-16	ENAF	P	11.89	12.6	12.71	498571.42859999998	5.69773	0	0	0	0	48	F	NA	23.8	POS
55	33988307	2021-05-18	ENAF	P	21.78	21.04	21.53	2860	3.45637	2	0	2	0	48	F	NA	29.23	POS
55	34010771	2021-05-25	ENAF	P	26.96	26.93	25.89	142	2.15229	9	1	9	1	48	F	NA	33.54	POS
55	34041456	2021-06-10	ENAF	P	40	40	33.4	6.86	0.836324	25	4	25	4	48	F	NA	NEG	NEG
55	19362782	2021-06-17	ENAF	P	34.16	35.03	33.45	8	0.90309	32	5	32	5	48	F	NA	NEG	NEG
55	19365564	2021-06-24	ENAF	P	38.67	40	40	2.5099999999999998	0.399674	39	6	39	6	48	F	NA	NEG	NEG
55	19379688	2021-07-08	ENAF	N	40	40	40	NA	NA	53	8	53	8	48	F	NA	NA	NA
56	33976930	2021-05-12	ENAF	P	18.83	18.88	23.97	11700	4.06819	0	0	0	0	39	M	A	33.08	POS
56	33991345	2021-05-19	ENAF	P	28.22	29.43	27.27	13.3	1.12385	7	1	7	1	39	M	A	33.6	POS
56	19359523	2021-06-03	ENAF	N	40	40	40	NA	NA	22	3	22	3	39	M	A	NA	NA
57	19323820	2021-05-12	ENAF	P	15.45	16.21	25.57	135382.85709999999	5.13156	0	0	0	0	38	F	A	22.78	POS
57	33991361	2021-05-19	ENAF	P	31.5	33.38	29.3	7.542857143	0.877536	7	1	7	1	38	F	A	NEG	NEG
57	19359456	2021-06-03	ENAF	P	34.37	35.01	38.4		NA	22	3	22	3	38	F	A	NA	NA
57	34040176	2021-06-10	ENAF	P	35.1	37.29	33.07	2.2148571430000001	0.345346	29	4	29	4	38	F	A	NEG	NEG
57	19362924	2021-06-18	ENAF	P	33.58	36.73	33.89	10.057142860000001	1.00247	37	5	37	5	38	F	A	NEG	NEG
57	19365567	2021-06-24	ENAF	P	32.99	34.73	31.78	3.8857142859999998	0.589471	43	6	43	6	38	F	A	NEG	NEG
57	19372302	2021-07-05	ENAF	P	35.92	40	40	5.2571428569999998	0.72075	54	8	54	8	38	F	A	NEG	NEG
57	19384320	2021-07-12	ENAF	P	36.84	38.46	36.8	34.514285710000003	1.538	61	9	61	9	38	F	A	NEG	NEG
57	34129114	2021-07-26	ENAF	N	40	40	40	NA	NA	75	11	75	11	38	F	A	NA	NA
58	19323822	2021-05-12	ENAF	P	19.93	18.27	27.48	29556.57143	4.47065	0	0	0	0	40	M	A	28.63	POS
58	33991352	2021-05-19	ENAF	P	26.52	27.69	25.63	468.57142859999999	2.67078	7	1	7	1	40	M	A	31.15	POS
58	34026230	2021-06-03	ENAF	P	31.73	33.05	30.79	0.32914285710000002	-0.482616	22	3	22	3	40	M	A	NEG	NEG
58	34040200	2021-06-10	ENAF	P	33.61	33.56	31.2	1.7097142860000001	0.232924	29	4	29	4	40	M	A	NEG	NEG
58	19362927	2021-06-21	ENAF	N	40	40	40	NA	NA	40	6	40	6	40	M	A	NA	NA
59	19326096	2021-05-13	ENAF	P	16.31	16.79	24.45	124960	5.09677	0	0	0	0	46	F	A	23.02	POS
59	33990156	2021-05-20	ENAF	P	26.19	26.83	24.18	102.4	2.0103	7	1	7	1	46	F	A	31.67	POS
59	34020935	2021-06-02	ENAF	P	38.68	35.97	34.94	1.858285714	0.269112	20	3	20	3	46	F	A	NEG	NEG
59	34037811	2021-06-09	ENAF	P	40	40	35.22		NA	27	4	27	4	46	F	A	NA	NA
59	34062579	2021-06-29	ENAF	N	40	40	40	NA	NA	47	7	47	7	46	F	A	NA	NA
60	19327700	2021-05-13	ENAF	P	14.16	14.42	17.69	208685.71429999999	5.31949	0	0	0	0	31	F	D	26.44	POS
60	33994845	2021-05-20	ENAF	P	20.72	22.24	18.53	8164.5714289999996	3.91193	7	1	7	1	31	F	D	NA	NA
60	34015598	2021-05-26	ENAF	N	40	40	40	NA	NA	13	2	13	2	31	F	D	NA	NA
63	19333023	2021-05-16	ENAF	P	33.96	35.31	32.86	1970	3.29447	0	0	0	0	49	F	A	NEG	NEG
63	33999554	2021-05-21	ENAF	N	40	40	40	NA	NA	5	1	5	1	49	F	A	NA	NA
64	21602477	2021-05-23	ENAF	P	25.76	26.72	34.68	40.68571429	1.60944	0	0	0	0	26	M	A	31.09	POS
64	34000624	2021-05-24	ENAF	P	31.7	32.82	28.87	25.14285714	1.40041	1	0	1	0	26	M	A	31.51	POS
64	34023527	2021-05-31	ENAF	P	40	40	40	6.8571428570000004	0.836143	8	1	8	1	26	M	A	NEG	NEG
64	34034175	2021-06-07	ENAF	P	35.15	40	34.25	NA	NA	15	2	15	2	26	M	A	NA	NA
64	34054853	2021-06-23	ENAF	P	34.94	36.02	34.13	0.87771428569999999	-0.0566468	31	5	31	5	26	M	A	NEG	NEG
64	19371481	2021-07-03	ENAF	P	32.74	35.95	31.82		NA	41	6	41	6	26	M	A	NA	NA
64	19387482	2021-07-24	ENAF	P	36	38.72	35.86	3.4285714289999998	0.535113	62	9	62	9	26	M	A	NEG	NEG
64	34143999	2021-08-02	ENAF	N	40	40	40	NA	NA	71	10	71	10	26	M	A	NA	NA
65	19337824	2021-05-20	ENAF	P	22.65	22.01	30.3	209.3714286	2.32092	0	0	0	0	44	M	A	31.49	POS
65	34003803	2021-05-24	ENAF	P	22.75	23.72	21.93		NA	4	1	4	1	44	M	A	24.57	POS
65	34020960	2021-06-04	ENAF	P	37.26	40	36.83	0.1485714286	-0.828065	15	2	15	2	44	M	A	NEG	NEG
65	34040553	2021-06-10	ENAF	P	35.5	35.68	35.29	0.1097142857	-0.959737	21	3	21	3	44	M	A	NEG	NEG
65	19362898	2021-06-18	ENAF	N	40	40	40	NA	NA	29	4	29	4	44	M	A	NA	NA
66	33993723	2021-05-20	ENAF	P	19.83	19.58	28.14	9856	3.9937	0	0	0	0	46	F	A	28.49	POS
66	34003831	2021-05-24	ENAF	P	26.05	27.36	22.37		NA	4	1	4	1	46	F	A	27.09	POS
66	34021784	2021-05-31	ENAF	P	40	35.79	40	0.98514285710000005	-0.00650079	11	2	11	2	46	F	A	NEG	NEG
66	34020955	2021-06-04	ENAF	P	40	40	36.23	1.8331428569999999	0.263196	15	2	15	2	46	F	A	NEG	NEG
66	34062495	2021-06-22	ENAF	N	40	40	40	NA	NA	33	5	33	5	46	F	A	NA	NA
67	33990408	2021-05-19	ENAF	P	14.97	14.36	25.16	195680	5.29155	0	0	0	0	43	M	A	24.6	POS
67	34003851	2021-05-24	ENAF	P	24.77	25.63	21.42	1694.4	3.22902	5	1	5	1	43	M	A	27.28	POS
67	34020946	2021-06-02	ENAF	P	37.62	37.7	40	1.9794285709999999	0.29654	14	2	14	2	43	M	A	NEG	NEG
67	34037821	2021-06-09	ENAF	N	40	40	40	NA	NA	21	3	21	3	43	M	A	NA	NA
67	19362643	2021-06-17	ENAF	N	40	40	40	NA	NA	29	4	29	4	43	M	A	NA	NA
67	34063681	2021-06-22	ENAF	N	40	40	40	NA	NA	34	5	34	5	43	M	A	NA	NA
68	19337860	2021-05-20	ENAF	P	19.7	19.36	28.19	10971.42857	4.04026	0	0	0	0	42	F	A	25.04	POS
68	34003866	2021-05-24	ENAF	P	32.45	32.88	28.96	67.2	1.82737	4	1	4	1	42	F	A	NEG	NEG
68	34020952	2021-06-02	ENAF	P	29.64	30.72	29.62	12.8	1.10721	13	2	13	2	42	F	A	NEG	NEG
68	34037817	2021-06-09	ENAF	P	35.61	37.43	34.01	1.5382857139999999	0.187037	20	3	20	3	42	F	A	NEG	NEG
68	19362641	2021-06-17	ENAF	P	30.44	32.21	29.78	8.914285714	0.950087	28	4	28	4	42	F	A	NEG	NEG
68	34063678	2021-06-22	ENAF	P	36.02	36.98	34.33	8.4571428569999991	0.927224	33	5	33	5	42	F	A	NEG	NEG
68	19368040	2021-06-29	ENAF	N	40	40	40	NA	NA	40	6	40	6	42	F	A	NA	NA
69	19333846	2021-05-18	ENAF	P	18.54	17.27	25.6	17760	4.24944	0	0	0	0	43	F	A	28.95	POS
69	34003894	2021-05-24	ENAF	P	37.86	38.49	34.79		NA	6	1	6	1	43	F	A	28.41	POS
69	19359458	2021-06-03	ENAF	P	35.84	34.46	40		NA	16	2	16	2	43	F	A	NA	NA
69	34040922	2021-06-10	ENAF	P	40	40	36.69	0.44571428569999999	-0.350943	23	3	23	3	43	F	A	NEG	NEG
69	34057363	2021-06-18	ENAF	N	40	40	40	NA	NA	31	5	31	5	43	F	A	NA	NA
70	19333196	2021-05-17	ENAF	P	16.01	15.43	25.16	321714.28570000001	5.50747	0	0	0	0	39	F	A	25.44	POS
70	34003909	2021-05-24	ENAF	P	32.94	33.38	28.52	11.885714289999999	1.07503	7	1	7	1	39	F	A	NEG	NEG
70	34020944	2021-06-02	ENAF	P	35.94	36.52	33.27	4.3428571429999998	0.637776	16	2	16	2	39	F	A	NEG	NEG
70	34041124	2021-06-10	ENAF	P	36.75	37.35	34.29	5.0285714290000003	0.701445	24	4	24	4	39	F	A	NEG	NEG
70	34054902	2021-06-18	ENAF	N	40	40	40	NA	NA	32	5	32	5	39	F	A	NA	NA
71	33986016	2021-05-18	ENAF	P	18.05	17.99	25.66	38758.85714	4.58837	0	0	0	0	45	M	A	27.81	POS
71	34010789	2021-05-25	ENAF	P	27.16	27.15	25.75	53.714285709999999	1.73009	7	1	7	1	45	M	A	30.82	POS
71	19359464	2021-06-02	ENAF	N	40	40	40	NA	NA	15	2	15	2	45	M	A	NA	NA
72	19337928	2021-05-21	ENAF	P	35.55	35.53	40	0.32914285710000002	-0.482616	0	0	-12	-2	19	F	NA	NEG	NEG
72	34010794	2021-05-25	ENAF	P	35.31	37.13	34.3	13.02857143	1.1149	4	1	-8	-1	19	F	NA	NEG	NEG
72	34020967	2021-06-02	ENAF	P	34.38	34.24	33.06	11.2	1.04922	12	2	0	0	19	F	NA	NEG	NEG
72	34037842	2021-06-09	ENAF	P	37.78	39.33	34.13	2.2857142860000002	0.359022	19	3	7	1	19	F	NA	NEG	NEG
72	19362647	2021-06-17	ENAF	N	40	40	40	NA	NA	27	4	15	2	19	F	NA	NA	NA
73	19337931	2021-05-21	ENAF	P	22.71	22.17	35.7	345.3714286	2.53829	0	0	0	0	45	M	A	31.15	POS
73	34010817	2021-05-25	ENAF	P	34.87	36.65	34.02	2.2857142860000002	0.359022	4	1	4	1	45	M	A	NEG	NEG
73	34020965	2021-06-02	ENAF	P	36.62	40	36.63	2.5142857140000001	0.400415	12	2	12	2	45	M	A	NEG	NEG
73	34037825	2021-06-09	ENAF	N	40	40	40	NA	NA	19	3	19	3	45	M	A	NA	NA
74	33989651	2021-05-19	ENAF	P	19.4	19.4	40	1010.285714	3.00444	0	0	0	0	44	F	A	27.46	POS
74	34010828	2021-05-25	ENAF	P	31.84	32.87	30.72	4.1142857140000002	0.614294	6	1	6	1	44	F	A	NEG	NEG
74	34020963	2021-06-02	ENAF	N	40	40	40	NA	NA	14	2	14	2	44	F	A	NA	NA
75	33998275	2021-05-22	ENAF	P	17.04	18.07	27.55	146320	5.1653	0	0	0	0	37	M	A	21.71	POS
75	34015603	2021-05-26	ENAF	P	27.95	29.07	27.09	1952	3.29048	4	1	4	1	37	M	A	29.12	POS
75	34026589	2021-06-02	ENAF	P	31.7	33.29	30.8	11.65714286	1.06659	11	2	11	2	37	M	A	NEG	NEG
75	34041395	2021-06-09	ENAF	N	40	40	40	NA	NA	18	3	18	3	37	M	A	NA	NA
78	34019835	2021-05-31	ENAF	P	23.29	23.06	30.21	969.37142859999994	2.98649	0	0	0	0	32	M	A	26.2	POS
78	34026258	2021-06-02	ENAF	P	24.32	23.35	24.18	640.68571429999997	2.80665	2	0	2	0	32	M	A	29.05	POS
78	34037852	2021-06-09	ENAF	P	33.07	35.06	30.46	3.6571428570000002	0.563142	9	1	9	1	32	M	A	NEG	NEG
78	34054869	2021-06-17	ENAF	N	40	40	40	NA	NA	17	3	17	3	32	M	A	NA	NA
79	34019833	2021-05-31	ENAF	P	24.42	26.72	34.68	25.6	1.40824	0	0	0	0	31	M	A	33	POS
79	34026438	2021-06-02	ENAF	P	29.97	31.47	28.1	8.4571428569999991	0.927224	2	0	2	0	31	M	A	NEG	NEG
79	34037871	2021-06-09	ENAF	P	33.06	34.75	30.84	4.8	0.681241	9	1	9	1	31	M	A	32,78*	POS
79	34054876	2021-06-17	ENAF	P	38.21	39.14	34.67	1.6434285710000001	0.215751	17	3	17	3	31	M	A	NEG	NEG
79	19366365	2021-07-28	ENAF	N	40	40	40	NA	NA	58	8	58	8	31	M	A	NA	NA
80	19354039	2021-05-31	ENAF	P	25.85	25.45	23.58	39.771428569999998	1.59957	0	0	-3	0	22	M	M	33.93	POS
80	34030155	2021-06-03	ENAF	P	16.29	15.84	19.89	977234.28570000001	5.99	3	1	0	0	22	M	M	24.81	POS
80	34042708	2021-06-16	ENAF	P	36.84	40	40	2.7428571430000002	0.438203	16	2	13	2	22	M	M	NEG	NEG
81	34018818	2021-05-29	ENAF	P	16.54	16.11	16.14	200091.42860000001	5.30123	0	0	0	0	24	M	M	28	POS
81	34030162	2021-06-03	ENAF	P	26.54	27.47	29.71	62.4	1.79518	5	1	5	1	24	M	M	25.9	POS
81	34042726	2021-06-16	ENAF	N	40	40	40	NA	NA	18	3	18	3	24	M	M	NA	NA
82	33999942	2021-05-24	ENAF	P	14.87	14.54	15.15	153782.85709999999	5.18691	0	0	0	0	43	F	M	NEG	NEG
82	34030107	2021-06-03	ENAF	P	28.72	28.59	31.57	35.65714286	1.55215	10	2	10	2	43	F	M	31.64	POS
82	34043015	2021-06-10	ENAF	P	27.34	27.34	30.39	21.942857140000001	1.34129	17	3	17	3	43	F	M	NA	NA
82	34059655	2021-06-21	ENAF	P	26.57	27.62	29.76	80	1.90309	28	4	28	4	43	F	M	31.02	POS
82	19368041	2021-07-01	ENAF	P	40	39.23	40	2.9714285710000001	0.472965	38	6	38	6	43	F	M	NEG	NEG
82	19380580	2021-07-09	ENAF	P	32.66	33.64	34.54	9.1428571430000005	0.961082	46	7	46	7	43	F	M	NEG	NEG
82	19389060	2021-07-16	ENAF	N	40	40	40	NA	NA	53	8	53	8	43	F	M	NA	NA
82	34130897	2021-07-27	ENAF	N	40	40	40	NA	NA	64	9	64	9	43	F	M	NA	NA
83	19346600	2021-05-26	ENAF	P	18.82	18.83	27.14	13661.71429	4.13551	0	0	0	0	41	M	A	26.05	POS
83	34030123	2021-06-03	ENAF	P	32.59	33.75	31.46	2.5142857140000001	0.400415	8	1	8	1	41	M	A	NEG	NEG
83	19361531	2021-06-10	ENAF	P	40	40	36.99	1.9862857140000001	0.298042	15	2	15	2	41	M	A	NEG	NEG
83	34065307	2021-06-23	ENAF	P	37.75	38.14	34.32		NA	28	4	28	4	41	M	A	NEG	NEG
83	19370617	2021-07-02	ENAF	N	40	40	40	NA	NA	37	5	37	5	41	M	A	NA	NA
84	19341399	2021-05-25	ENAF	P	23.51	23.33	21.91	49920	4.69827	0	0	0	0	47	M	G	24.67	POS
84	34030114	2021-06-03	ENAF	P	29.62	29.74	29.18	2.016	0.304491	9	1	9	1	47	M	G	30.23	POS
84	19361532	2021-06-11	ENAF	P	28.97	28.15	27.52	17.371428569999999	1.23984	17	3	17	3	47	M	G	32.74	POS
84	34065298	2021-06-23	ENAF	N	40	40	40		NA	29	4	29	4	47	M	G	NA	NA
84	34072009	2021-06-30	ENAF	P	37.84	40	40	1.035428571	0.0151201	36	5	36	5	47	M	G	NEG	NEG
84	19379692	2021-07-08	ENAF	P	40	38.22	40	4.5714285710000002	0.660052	44	6	44	6	47	M	G	NEG	NEG
84	19389710	2021-07-19	ENAF	N	40	40	40	NA	NA	55	8	55	8	47	M	G	NA	NA
85	19354112	2021-05-31	ENAF	P	30.73	30.47	40	10.057142860000001	1.00247	0	0	0	0	48	F	A	33.92	POS
85	34030111	2021-06-03	ENAF	P	31	31.78	30.58	2.5142857140000001	0.400415	3	1	3	1	48	F	A	NEG	NEG
85	34042774	2021-06-10	ENAF	P	36.8	40	40	5.9428571430000003	0.773995	10	2	10	2	48	F	A	NA	NA
85	19362866	2021-06-17	ENAF	P	36.82	40	40	6.628571429	0.82142	17	3	17	3	48	F	A	NEG	NEG
85	19365570	2021-06-24	ENAF	N	40	40	40	NA	NA	24	4	24	4	48	F	A	NA	NA
86	34025601	2021-06-02	ENAF	P	18.19	18.68	26.15	38619.428569999996	4.58681	0	0	-2	0	46	M	A	25.71	POS
86	34032853	2021-06-04	ENAF	P	17.09	17.03	15.5	625280	5.79607	2	0	0	0	46	M	A	21.19	POS
86	34043053	2021-06-15	ENAF	P	35.89	39.44	35.55	2.9714285710000001	0.472965	13	2	11	2	46	M	A	NEG	NEG
86	19365158	2021-06-22	ENAF	P	40	40	37.16		NA	20	3	18	3	46	M	A	NA	NA
86	34075309	2021-06-28	ENAF	N	40	40	40	NA	NA	26	4	24	4	46	M	A	NA	NA
87	19348487	2021-05-27	ENAF	P	20.85	20.89	28.97	629.25714289999996	2.79883	0	0	0	0	37	F	A	29.02	POS
87	34032849	2021-06-04	ENAF	P	33.89	34.87	33	4.1142857140000002	0.614294	8	1	8	1	37	F	A	34.2	POS
87	19361488	2021-06-10	ENAF	P	40	40	37.17	34.97142857	1.54371	14	2	14	2	37	F	A	NEG	NEG
87	34071711	2021-07-06	ENAF	P	36.82	38.86	35.82	0.98514285710000005	-0.00650079	40	6	40	6	37	F	A	NEG	NEG
87	19388987	2021-07-15	ENAF	N	40	40	40	NA	NA	49	7	49	7	37	F	A	NA	NA
88	19353798	2021-05-29	ENAF	P	24.06	23.94	32.83	154.2857143	2.18833	0	0	-13	-2	33	F	A	32.83	POS
88	34032858	2021-06-04	ENAF	P	27.76	28.84	26.58	553.37142859999994	2.74302	6	1	-7	-1	33	F	A	28.42	POS
88	19361489	2021-06-11	ENAF	P	21.9	22.28	20.54	1342.171429	3.12781	13	2	0	0	33	F	A	27.45	POS
88	19362842	2021-06-17	ENAF	P	33.33	35.87	32.58	7.542857143	0.877536	19	3	6	1	33	F	A	NEG	NEG
88	19365261	2021-06-23	ENAF	P	37.78	40	34.42	0.43657142859999998	-0.359945	25	4	12	2	33	F	A	NEG	NEG
88	19367128	2021-06-30	ENAF	N	40	40	40	NA	NA	32	5	19	3	33	F	A	NA	NA
89	19348555	2021-05-27	ENAF	P	30.3	30.9	35.96	1.968	0.294025	0	0	0	0	39	F	A	34.65	POS
89	34032852	2021-06-04	ENAF	P	36.56	37.12	33.34	6.8571428570000004	0.836143	8	1	8	1	39	F	A	33.31	POS
89	19361525	2021-06-10	ENAF	N	40	40	40	1.7531428570000001	0.243817	14	2	14	2	39	F	A	NEG	NEG
89	34086898	2021-07-05	ENAF	P	37.91	40	40		NA	39	6	39	6	39	F	A	NA	NA
89	19388984	2021-07-15	ENAF	N	40	40	40	NA	NA	49	7	49	7	39	F	A	NA	NA
90	34011439	2021-05-26	ENAF	P	17.37	16.89	25.27		NA	0	0	0	0	44	M	A	NA	NA
90	34030119	2021-06-04	ENAF	P	30.48	31.2	29.66	3.8857142859999998	0.589471	9	1	9	1	44	M	A	NEG	NEG
90	19361526	2021-06-10	ENAF	P	35	35.04	33.51	3.4285714289999998	0.535113	15	2	15	2	44	M	A	NEG	NEG
90	19362656	2021-06-17	ENAF	P	38.09	38.6	37.89	0.99885714290000005	-0.00049662	22	3	22	3	44	M	A	NEG	NEG
90	19365571	2021-06-24	ENAF	P	37.87	40	40	2.180571429	0.33857	29	4	29	4	44	M	A	NEG	NEG
90	19372943	2021-07-06	ENAF	N	40	40	40	NA	NA	41	6	41	6	44	M	A	NA	NA
92	19333737	2021-05-19	ENAF	P	24.66	25.8	33.51	124.3428571	2.09462	0	0	0	0	28	F	A	33.59	POS
92	2025357	2021-06-07	ENAF	P	32	33.39	31.22	1.5337142859999999	0.185744	19	3	19	3	28	F	A	NA	NA
92	34054857	2021-06-23	ENAF	P	36.67	40	35.4		NA	35	5	35	5	28	F	A	NA	NA
92	19371485	2021-07-03	ENAF	P	31.51	33.53	30.75	4.8	0.681241	45	7	45	7	28	F	A	34,07*	POS
92	34123535	2021-07-24	ENAF	N	40	40	40	NA	NA	66	10	66	10	28	F	A	NA	NA
93	34025600	2021-06-02	ENAF	P	31.99	31.11	40	225.82857139999999	2.35378	0	0	0	0	34	M	A	31.64	POS
93	34036113	2021-06-08	ENAF	P	33.14	35.8	31.13	1.590857143	0.201631	6	1	6	1	34	M	A	33.51	POS
93	34054862	2021-06-17	ENAF	P	38.04	40	37.85	0.34514285709999998	-0.462001	15	2	15	2	34	M	A	NEG	NEG
93	19365573	2021-06-24	ENAF	P	40	39.57	37.08		NA	22	3	22	3	34	M	A	NA	NA
93	19380552	2021-07-09	ENAF	P	37.81	38.1	40	2.7428571430000002	0.438203	37	5	37	5	34	M	A	NEG	NEG
93	19389061	2021-07-20	ENAF	N	40	40	40	NA	NA	48	7	48	7	34	M	A	NA	NA
95	19359427	2021-06-02	ENAF	P	21.09	20.77	31.54	4133.942857	NA	0	0	0	0	20	F	A	NA	NA
95	34036114	2021-06-08	ENAF	P	25.44	26.42	24.2	181.48571430000001	2.25884	6	1	6	1	20	F	A	30.89	POS
95	19362487	2021-06-16	ENAF	P	37.94	38.11	38.08	2.5142857140000001	0.400415	14	2	14	2	20	F	A	NEG	NEG
95	19365576	2021-06-24	ENAF	N	40	40	40	NA	NA	22	3	22	3	20	F	A	NA	NA
95	34075507	2021-06-29	ENAF	N	40	40	40	NA	NA	27	4	27	4	20	F	A	NA	NA
96	34027954	2021-06-02	ENAF	P	13.34	12.64	28.46	1215314.2860000001	6.08469	0	0	0	0	20	M	A	22.2	POS
96	34036105	2021-06-08	ENAF	P	22.88	21.97	21.82	657.6	2.81796	6	1	6	1	20	M	A	29.3	POS
96	19362962	2021-06-19	ENAF	P	36.91	40	37.64	0.98514285710000005	-0.00650079	17	3	17	3	20	M	A	NEG	NEG
96	19366367	2021-06-25	ENAF	P	37.77	39.24	35.68	4.5714285710000002	0.660052	23	3	23	3	20	M	A	NEG	NEG
96	19372310	2021-07-05	ENAF	N	40	40	40	NA	NA	33	5	33	5	20	M	A	NA	NA
98	34036118	2021-06-09	ENAF	P	25.66	24.98	24.32	154.9714286	2.19025	0	0	0	0	26	F	A	30.67	POS
98	34054885	2021-06-16	ENAF	P	34.12	36.18	33.22	16.914285710000001	1.22825	7	1	7	1	26	F	A	NEG	NEG
98	19363909	2021-06-18	ENAF	P	32	33.33	30.78	26.514285709999999	1.42348	9	1	9	1	26	F	A	32.1	POS
98	19366732	2021-06-28	ENAF	P	40	39.48	40	3.4285714289999998	0.535113	19	3	19	3	26	F	A	NA	NA
98	19372946	2021-07-06	ENAF	N	40	40	40	NA	NA	27	4	27	4	26	F	A	NA	NA
99	34027869	2021-06-02	ENAF	P	24.26	24.44	23.53	379.88571430000002	2.57965	0	0	0	0	46	M	M	31.3	POS
99	34036116	2021-06-09	ENAF	P	33.47	33.8	36.04	3.8857142859999998	0.589471	7	1	7	1	46	M	M	NEG	NEG
99	19361718	2021-06-14	ENAF	P	33.27	35.27	31.96	0.21942857139999999	-0.658707	12	2	12	2	46	M	M	NEG	NEG
99	19365557	2021-06-24	ENAF	N	40	40	40	1.968	0.294025	22	3	22	3	46	M	M	NEG	NEG
99	19370060	2021-06-30	ENAF	P	38.16	40	39.43	2.9714285710000001	0.472965	28	4	28	4	46	M	M	NEG	NEG
99	19384316	2021-07-12	ENAF	N	40	40	40	NA	NA	40	6	40	6	46	M	M	NA	NA
101	19359865	2021-06-06	ENAF	P	22.94	22.84	31.43	647.31428570000003	2.81112	0	0	0	0	25	F	A	32.25	POS
101	34045602	2021-06-10	ENAF	P	30.2	31.37	27.87	8.2285714290000005	0.915324	4	1	4	1	25	F	A	33.26	POS
101	19362905	2021-06-18	ENAF	N	40	40	40	NA	NA	12	2	12	2	25	F	A	NA	NA
102	19359109	2021-06-02	ENAF	P	18.18	16.91	35.31	24109.71429	4.38219	0	0	0	0	47	F	A	27.55	POS
102	34036127	2021-06-10	ENAF	P	29.87	30.42	28.79	3.8857142859999998	0.589471	8	1	8	1	47	F	A	32.03	POS
102	19364214	2021-06-21	ENAF	N	40	40	40	NA	NA	19	3	19	3	47	F	A	NA	NA
105	19359905	2021-06-04	ENAF	P	15.29	15.46	23.11	474720	5.67644	0	0	0	0	46	F	A	21.21	POS
105	34043691	2021-06-11	ENAF	P	26.28	28.22	25.1	6.1714285709999999	0.790386	7	1	7	1	46	F	A	31.88	POS
105	19366423	2021-06-24	ENAF	P	38.04	40	36.73	0.4388571429	-0.357677	20	3	20	3	46	F	A	NEG	NEG
105	19372305	2021-07-05	ENAF	P	36.22	38.38	35.31		NA	31	5	31	5	46	F	A	NA	NA
105	19389006	2021-07-16	ENAF	N	40	40	40	NA	NA	42	6	42	6	46	F	A	NA	NA
106	19359602	2021-06-03	ENAF	P	40	34.2	40	3.8857142859999998	0.589471	0	0	0	0	38	F	NA	32.54	POS
106	34043728	2021-06-11	ENAF	N	40	40	40	0.29257142860000002	-0.533768	8	1	8	1	38	F	NA	NEG	NEG
106	34078122	2021-06-30	ENAF	N	40	40	40	NA	NA	27	4	27	4	38	F	NA	NA	NA
107	34028344	2021-06-03	ENAF	P	25.72	25.46	33.25	2.9714285710000001	0.472965	0	0	0	0	19	F	A	25.72	POS
107	34043707	2021-06-11	ENAF	P	36.86	40	35.88	1.68	0.225309	8	1	8	1	19	F	A	NEG	NEG
107	19362900	2021-06-18	ENAF	N	40	40	40	NA	NA	15	2	15	2	19	F	A	NA	NA
107	34071749	2021-06-25	ENAF	N	40	40	40	NA	NA	22	3	22	3	19	F	A	NA	NA
107	34075521	2021-06-29	ENAF	P	40	40	36.63	NA	NA	26	4	26	4	19	F	A	NA	NA
108	34028166	2021-06-03	ENAF	P	15.09	15.1	23.15	309051.42859999998	5.49003	0	0	0	0	50	F	A	21.92	POS
108	34043715	2021-06-11	ENAF	P	30.05	30.72	28.22	3.6571428570000002	0.563142	8	1	8	1	50	F	A	33.8	POS
108	34049960	2021-06-15	ENAF	P	30.71	32.96	40	8.4571428569999991	0.927224	12	2	12	2	50	F	A	NEG	NEG
108	19365438	2021-06-24	ENAF	P	37.87	40	36.87	6.8571428570000004	0.836143	21	3	21	3	50	F	A	NEG	NEG
108	19370618	2021-07-02	ENAF	P	36.46	39.9	36.65	9.1428571430000005	0.961082	29	4	29	4	50	F	A	NEG	NEG
108	19387444	2021-07-13	ENAF	P	36.25	38.48	34.3	3.2	0.50515	40	6	40	6	50	F	A	NEG	NEG
108	34129109	2021-07-26	ENAF	N	40	40	40	NA	NA	53	8	53	8	50	F	A	NA	NA
109	34028117	2021-06-03	ENAF	P	18.24	18.18	25.9	48683.428569999996	4.68738	0	0	0	0	34	M	A	25.55	POS
109	34043718	2021-06-11	ENAF	P	30.3	32.34	28.4	8	0.90309	8	1	8	1	34	M	A	33.43	POS
109	19362929	2021-06-17	ENAF	N	40	40	40	NA	NA	14	2	14	2	34	M	A	NA	NA
109	19365578	2021-06-24	ENAF	N	40	40	40	NA	NA	21	3	21	3	34	M	A	NA	NA
112	19361383	2021-06-10	ENAF	P	19.63	20.2	19.77	2410.2857140000001	3.38207	0	0	-4	0	36	F	D	32.91	POS
112	34049973	2021-06-14	ENAF	P	15.22	16.28	16.21		NA	4	1	0	0	36	F	D	NA	NA
112	34063345	2021-06-22	ENAF	P	40	40	36.11	0.21942857139999999	-0.658707	12	2	8	1	36	F	D	NEG	NEG
112	19370615	2021-07-02	ENAF	N	40	40	40	NA	NA	22	3	18	3	36	F	D	NA	NA
113	19361385	2021-06-10	ENAF	P	16.38	16.27	17.44	221268.57139999999	5.34492	0	0	0	0	37	M	D	26.74	POS
113	34049972	2021-06-14	ENAF	P	24.1	26.14	24.92	135.3142857	2.13134	4	1	4	1	37	M	D	30.88	POS
113	34063355	2021-06-22	ENAF	P	34	33.36	34.47	2.0845714289999999	0.319017	12	2	12	2	37	M	D	NEG	NEG
113	19370612	2021-07-02	ENAF	P	37.93	40	40	13.485714290000001	1.12987	22	3	22	3	37	M	D	NEG	NEG
113	19379717	2021-07-08	ENAF	N	40	40	40	NA	NA	28	4	28	4	37	M	D	NA	NA
114	19359166	2021-06-02	ENAF	P	37.03	40	40	4.1142857140000002	0.614294	0	0	-5	-1	29	M	A	NEG	NEG
114	19360618	2021-06-07	ENAF	P	18.44	18.37	26	28964.57143	4.46187	5	1	0	0	29	M	A	24.87	POS
114	34049979	2021-06-14	ENAF	P	37.68	40	36.57	13.485714290000001	1.12987	12	2	7	1	29	M	A	NEG	NEG
114	19365010	2021-06-23	ENAF	N	40	40	40	NA	NA	21	3	16	2	29	M	A	NA	NA
114	34075657	2021-06-29	ENAF	N	40	40	40	NA	NA	27	4	22	3	29	M	A	NA	NA
115	19360620	2021-06-07	ENAF	P	16.53	16.04	25.33	151302.85709999999	5.17985	0	0	0	0	29	F	A	26.63	POS
115	34049959	2021-06-14	ENAF	P	25.43	21.78	19.84	4943.3142859999998	3.69402	7	1	7	1	29	F	A	26.44	POS
115	19365014	2021-06-23	ENAF	P	29.97	32.29	28.87	5.4857142860000003	0.739233	16	2	16	2	29	F	A	35.32	POS
115	34075662	2021-06-29	ENAF	N	40	40	40	NA	NA	22	3	22	3	29	F	A	NA	NA
115	19380540	2021-07-09	ENAF	P	35.86	40	34.52	2	0.30103	32	5	32	5	29	F	A	NEG	NEG
115	19389679	2021-07-19	ENAF	P	35.66	38.28	36.06	2.2857142860000002	0.359022	42	6	42	6	29	F	A	NEG	NEG
115	34130882	2021-07-26	ENAF	N	40	40	40	1.124571429	0.050987	49	7	49	7	29	F	A	NEG	NEG
116	19361399	2021-06-10	ENAF	P	30.68	31.47	40	3.2	0.50515	0	0	0	0	45	F	A	NEG	NEG
116	34049962	2021-06-14	ENAF	N	40	40	40	2.1897142860000001	0.340387	4	1	4	1	45	F	A	NEG	NEG
116	34062903	2021-06-22	ENAF	P	32.5	33.85	31.19	6.1714285709999999	0.790386	12	2	12	2	45	F	A	NEG	NEG
116	19368043	2021-07-06	ENAF	P	36.23	37.29	36.14	2.9714285710000001	0.472965	26	4	26	4	45	F	A	NEG	NEG
116	19387470	2021-07-13	ENAF	P	40	40	37.44	1.858285714	0.269112	33	5	33	5	45	F	A	NEG	NEG
116	34119359	2021-07-20	ENAF	N	40	40	40	NA	NA	40	6	40	6	45	F	A	NA	NA
117	51620713	2021-06-10	ENAF	P	14.65	13.84	22.39	801417.14289999998	5.90386	0	0	0	0	28	F	A	20.61	POS
117	34049978	2021-06-14	ENAF	P	19.3	20.87	18.86	31616	4.49991	4	1	4	1	28	F	A	23.99	POS
117	19365015	2021-06-23	ENAF	P	30.43	31.36	29.79	16.914285710000001	1.22825	13	2	13	2	28	F	A	35.58	POS
117	19369384	2021-06-30	ENAF	P	34.09	36.12	31.31	5.9428571430000003	0.773995	20	3	20	3	28	F	A	35.22	POS
117	19374458	2021-07-08	ENAF	P	40	40	34.42	3.8857142859999998	0.589471	28	4	28	4	28	F	A	NEG	NEG
117	19389037	2021-07-16	ENAF	P	40	40	37.74	6.1714285709999999	0.790386	36	5	36	5	28	F	A	NEG	NEG
117	34130905	2021-07-27	ENAF	P	40	40	37.92	1.3120000000000001	0.117934	47	7	47	7	28	F	A	NEG	NEG
117	34144007	2021-08-03	ENAF	P	36.53	40	40	3.6571428570000002	0.563142	54	8	54	8	28	F	A	NEG	NEG
117	34157394	2021-08-10	ENAF	N	40	40	40	NA	NA	61	9	61	9	28	F	A	NA	NA
119	21598132	2021-05-17	ENAF	P	17.85	18.66	28.31	63702.85714	4.80416	0	0	0	0	22	F	A	26.43	POS
119	34041844	2021-06-10	ENAF	P	23.83	23.92	30.59	80	1.90309	24	4	24	4	22	F	A	31.12	POS
119	34049969	2021-06-15	ENAF	P	37.02	39.54	37.81	1.657142857	0.21936	29	4	29	4	22	F	A	NEG	NEG
119	19365017	2021-06-23	ENAF	P	40	40	36.09	0.89600000000000002	-0.047692	37	5	37	5	22	F	A	NEG	NEG
119	19369378	2021-06-29	ENAF	P	40	40	37.69	0.98285714290000004	-0.0075096	43	6	43	6	22	F	A	NEG	NEG
119	19379705	2021-07-08	ENAF	N	40	40	40	NA	NA	52	8	52	8	22	F	A	NA	NA
121	19361100	2021-06-09	ENAF	P	23.85	25.06	40	197.0285714	2.29453	0	0	0	0	32	F	A	33.65	POS
121	34049984	2021-06-15	ENAF	P	37.8	39.34	40		NA	6	1	6	1	32	F	A	NA	NA
121	19364258	2021-06-21	ENAF	P	36.65	36.76	35.29	2.7428571430000002	0.438203	12	2	12	2	32	F	A	NEG	NEG
121	19369381	2021-06-30	ENAF	P	33.01	33.96	32.45	0.1097142857	-0.959737	21	3	21	3	32	F	A	NEG	NEG
121	19374457	2021-07-07	ENAF	N	40	40	40	NA	NA	28	4	28	4	32	F	A	NA	NA
122	19360766	2021-06-08	ENAF	P	23.16	22.81	31.5	4.5714285710000002	0.660052	0	0	0	0	39	M	A	34.33	POS
122	34049953	2021-06-15	ENAF	N	40	40	40	1.8605714289999999	0.269646	7	1	7	1	39	M	A	NEG	NEG
122	19365020	2021-06-23	ENAF	N	40	40	40	NA	NA	15	2	15	2	39	M	A	NA	NA
123	34037646	2021-06-08	ENAF	P	22.03	21.36	21.14	1573.257143	3.1968	0	0	-7	-1	25	M	A	30.75	POS
123	34049954	2021-06-15	ENAF	P	21.27	22.32	21.54	3528	3.54753	7	1	0	0	25	M	A	27.3	POS
123	34070009	2021-06-23	ENAF	P	34.04	35.37	33.46	70.628571429999994	1.84898	15	2	8	1	25	M	A	NEG	NEG
123	19384306	2021-07-10	ENAF	N	40	40	40	NA	NA	32	5	25	4	25	M	A	NA	NA
124	34042840	2021-06-10	ENAF	P	22.82	23.4	31.11	361.82857139999999	2.5585	0	0	0	0	45	M	A	25.42	POS
124	34049966	2021-06-15	ENAF	P	31.75	34.03	30.6	1.3120000000000001	0.117934	5	1	5	1	45	M	A	NEG	NEG
124	19365355	2021-06-23	ENAF	P	37.78	39.45	40		NA	13	2	13	2	45	M	A	NA	NA
124	19372307	2021-07-05	ENAF	P	40	38.83	40	1.138285714	0.0562513	25	4	25	4	45	M	A	NEG	NEG
124	19388000	2021-07-14	ENAF	P	40	40	38.03	2.0251428570000001	0.306456	34	5	34	5	45	M	A	NEG	NEG
125	33987642	2021-05-18	ENAF	P	29.61	29.42	40	1.323428571	0.121701	0	0	-6	-1	49	F	A	NA	NA
125	19341864	2021-05-24	ENAF	P	14.76	13.76	23.33	186788.57139999999	5.27135	6	1	0	0	49	F	A	21.89	POS
125	34034826	2021-06-07	ENAF	P	27.06	28.66	40	1.204571429	0.0808326	20	3	14	2	49	F	A	NEG	NEG
125	34055073	2021-06-16	ENAF	P	35.78	37.65	34.75	2.9714285710000001	0.472965	29	4	23	3	49	F	A	NEG	NEG
125	19365226	2021-06-23	ENAF	N	40	40	40	NA	NA	36	5	30	4	49	F	A	NA	NA
127	34045348	2021-06-11	ENAF	P	15.41	14.88	22.65	295268.57140000002	5.47022	0	0	0	0	43	F	A	21.46	POS
127	34054849	2021-06-16	ENAF	P	26.7	29.73	25.38	49.6	1.69548	5	1	5	1	43	F	A	31.26	POS
127	19372304	2021-07-05	ENAF	P	37.85	40	35.6	0.65600000000000003	-0.183096	24	4	24	4	43	F	A	NEG	NEG
127	34126389	2021-07-27	ENAF	P	34.97	38.19	35.3	1.3440000000000001	0.128399	46	7	46	7	43	F	A	NEG	NEG
127	34148108	2021-08-06	ENAF	N	40	40	40	NA	NA	56	8	56	8	43	F	A	NA	NA
128	51625000	2021-06-17	ENAF	P	16.45	16.91	26.88	553005.71429999999	5.74273	0	0	0	0	44	F	A	24.76	POS
128	34062730	2021-06-21	ENAF	P	23.35	24.69	23.51	937.82857139999999	2.97212	4	1	4	1	44	F	A	28.95	POS
128	34078114	2021-06-29	ENAF	P	36.75	40	37.47	1.858285714	0.269112	12	2	12	2	44	F	A	NEG	NEG
128	19379562	2021-07-07	ENAF	P	40	40	35.01	1.3120000000000001	0.117934	20	3	20	3	44	F	A	NEG	NEG
128	34119308	2021-07-20	ENAF	N	40	40	40	NA	NA	33	5	33	5	44	F	A	NA	NA
129	19364138	2021-06-20	ENAF	P	40	30.76	30.39	0.33142857139999998	-0.47961	2	0	2	0	21	F	NA	35.03	POS
129	34069987	2021-06-23	ENAF	N	40	40	40	0.54628571429999995	-0.26258	5	1	5	1	21	F	NA	NEG	NEG
129	19370614	2021-07-02	ENAF	P	34.78	36.14	33.31	2.7428571430000002	0.438203	14	2	14	2	21	F	NA	NEG	NEG
129	19380411	2021-07-08	ENAF	P	40	40	36.59		NA	20	3	20	3	21	F	NA	NA	NA
129	34116628	2021-07-20	ENAF	N	40	40	40	NA	NA	32	5	32	5	21	F	NA	NA	NA
130	19362393	2021-06-17	ENAF	P	20.01	19.92	22.38	59794.285709999996	4.77666	0	0	0	0	42	M	D	27.98	POS
130	34070017	2021-06-23	ENAF	P	23.78	25.11	24.45	1016.685714	3.00719	6	1	6	1	42	M	D	30.63	POS
130	19369430	2021-07-04	ENAF	P	31.66	31.28	31.65	1.7577142859999999	0.244948	17	3	17	3	42	M	D	NEG	NEG
130	19388990	2021-07-15	ENAF	N	40	40	40	NA	NA	28	4	28	4	42	M	D	NA	NA
131	34060828	2021-06-20	ENAF	P	17.27	17.47	19.75	27925.71429	4.446	0	0	0	0	40	M	D	28.84	POS
131	34070025	2021-06-23	ENAF	P	27.94	29.39	30.15	36.114285709999997	1.55768	3	1	3	1	40	M	D	31.95	POS
131	34080656	2021-07-01	ENAF	N	40	40	40	NA	NA	11	2	11	2	40	M	D	NA	NA
133	34028634	2021-06-03	ENAF	P	23.07	22.84	21.9	233.6	2.36847	0	0	0	0	50	F	M	32.23	POS
133	19360084	2021-06-07	ENAF	P	25.36	25.61	25.01	233.6	2.36847	4	1	4	1	50	F	M	33.65	POS
133	19361344	2021-06-13	ENAF	P	35.94	40	33.35	0.87542857139999997	-0.0577793	10	2	10	2	50	F	M	NEG	NEG
133	34065551	2021-06-23	ENAF	P	34.34	36.82	39.86	3.2	0.50515	20	3	20	3	50	F	M	NEG	NEG
133	34071729	2021-06-28	ENAF	N	40	40	40	NA	NA	25	4	25	4	50	F	M	NA	NA
134	19363865	2021-06-20	ENAF	P	29.19	28.91	31.09	6.628571429	0.82142	0	0	0	0	19	M	A	36.42	POS
134	34072398	2021-06-24	ENAF	N	40	40	40	1.0651428570000001	0.0274079	4	1	4	1	19	M	A	NEG	NEG
134	19379710	2021-07-15	ENAF	N	40	40	40	NA	NA	25	4	25	4	19	M	A	NA	NA
135	34073403	2021-06-27	ENAF	P	14.09	13.62	16.46	410788.57140000002	5.61362	0	0	0	0	22	F	D	25.26	POS
135	34078889	2021-06-29	ENAF	P	23.14	24.79	23.06	30.17142857	1.4796	2	0	2	0	22	F	D	25.11	POS
135	19380393	2021-07-08	ENAF	P	35.33	36.38	35.48	0.7657142857	-0.115933	11	2	11	2	22	F	D	NEG	NEG
135	19389057	2021-07-16	ENAF	N	40	40	40	NA	NA	19	3	19	3	22	F	D	NA	NA
136	34063275	2021-06-22	ENAF	P	21	20.59	22.86	763.2	2.88264	0	0	0	0	19	F	D	31.76	POS
136	19367105	2021-06-25	ENAF	P	30.02	30.99	33.08	0.1097142857	-0.959737	3	1	3	1	19	F	D	33.17	POS
136	34078896	2021-06-29	ENAF	P	36.09	38.49	40	3.6571428570000002	0.563142	7	1	7	1	19	F	D	32.64	POS
136	19387447	2021-07-15	ENAF	N	40	40	40	NA	NA	23	3	23	3	19	F	D	NA	NA
137	19349543	2021-05-28	ENAF	P	13.91	13.97	13.2	1305600	6.11581	0	0	0	0	52	F	M	22.06	POS
137	19359753	2021-06-07	ENAF	P	32.95	35.3	31.32	1.968	0.294025	10	2	10	2	52	F	M	NEG	NEG
137	34071734	2021-06-29	ENAF	N	40	40	40	NA	NA	32	5	32	5	52	F	M	NA	NA
138	19364378	2021-06-22	ENAF	P	21.49	21.2	23.2	2557.4857139999999	3.40781	0	0	0	0	30	F	D	30.65	POS
138	34079041	2021-06-29	ENAF	P	25.46	27.22	25.82	81.599999999999994	1.91169	7	1	7	1	30	F	D	32.53	POS
138	19387523	2021-07-13	ENAF	N	40	40	40	NA	NA	21	3	21	3	30	F	D	NA	NA
138	34129112	2021-07-26	ENAF	N	40	40	40	NA	NA	34	5	34	5	30	F	D	NA	NA
138	34146205	2021-08-03	ENAF	N	40	40	40	NA	NA	42	6	42	6	30	F	D	NA	NA
139	19366431	2021-06-27	ENAF	P	12.97	13.73	16.21		NA	0	0	0	0	36	F	D	NA	NA
139	34079059	2021-06-29	ENAF	P	20.81	22.18	21.33	1695.314286	3.22925	2	0	2	0	36	F	D	26.66	POS
139	19389809	2021-07-15	ENAF	P	35.23	39.41	35.08		NA	18	3	18	3	36	F	D	NA	NA
139	34130929	2021-07-27	ENAF	P	40	39.75	38.38		NA	30	4	30	4	36	F	D	NA	NA
139	34144003	2021-08-03	ENAF	P	35.01	39.12	40		NA	37	5	37	5	36	F	D	NA	NA
139	34157396	2021-08-12	ENAF	N	40	40	40	NA	NA	46	7	46	7	36	F	D	NA	NA
140	19365127	2021-06-24	ENAF	P	16.53	17.03	19.59	706514.28570000001	5.84912	0	0	0	0	40	M	D	23.56	POS
140	34079090	2021-06-29	ENAF	P	22.66	24.8	23.28	22.85714286	1.35902	5	1	5	1	40	M	D	28.45	POS
140	19369220	2021-07-06	ENAF	P	29.86	30.29	31.11	2.2857142860000002	0.359022	12	2	12	2	40	M	D	32.99	POS
140	19389814	2021-07-15	ENAF	P	31.89	34.12	32.22	4.3428571429999998	0.637776	21	3	21	3	40	M	D	32.84	POS
140	34140939	2021-07-31	ENAF	N	40	40	40	NA	NA	37	5	37	5	40	M	D	NA	NA
