# Supplementary material for: Subgenomic RNA and Limited Cross-Reactive Neutralising Antibodies Point to Potential Improvements in SARS-CoV-2 Clinical Handling
Source: Int J Mol Sci. 2025 Mar 24;26(7):2948. doi: 10.3390/ijms26072948 (PMC11988571; doi:10.3390/ijms26072948)
Supplement: Supplementary file 1 [file ijms-26-02948-s001.zip › Supplementary File S2.xlsx]

## Sheet: Unvaccinated
Kruskall-Wallis test
chisq	13.83
p-value	0.003
Dunn's test with Holm correction (p-value)
Time	t0	t1	t3		Time	t0	t1	t3
t1	0.0015				t1	**
t3	0.0137	0.6875			t3	*	ns
t6	0.027	0.4912	0.4904		t6	*	ns	ns

## Sheet: Month 3
Kruskall-Wallis test
chisq	36.88
p-value	< 0,0001
Dunn's test with Holm correction (p-value)
Time	t0	t1	t3		Time	t0	t1	t3
t1	0.0172				t1	*
t3	< 0,0001	0.0011			t3	****	**
t6	0.0026	0.1867	0.0185		t6	**	ns	*

## Sheet: Month 6
Kruskall-Wallis test
chisq	84.18
p-value	< 0,0001
Dunn's test with Holm correction (p-value)
Time	t0	t1	t3		Time	t0	t1	t3
t1	< 0,0001				t1	****
t3	0.0002	0.136			t3	***	ns
t6	< 0,0001	< 0,0001	< 0,0001		t6	****	****	****
