# Supplementary material for: Subgenomic RNA and Limited Cross-Reactive Neutralising Antibodies Point to Potential Improvements in SARS-CoV-2 Clinical Handling
Source: Int J Mol Sci. 2025 Mar 24;26(7):2948. doi: 10.3390/ijms26072948 (PMC11988571; doi:10.3390/ijms26072948)
Supplement: Supplementary file 1 [file ijms-26-02948-s001.zip › Supplementary File S3.xlsx]

## Sheet: S3_File
ID	T0	T1	T3	T6	Vaccine	Month
CI1	3.584	9.411	14.372	22.151	Vaccine	6
CI3	0.494	4.241	4.79			NO
CI4	0	0.177	0.32	9.76		NO
CI12		7.347	5.173			NO
CI19	24.187	22.643	12.632	22.254	Vaccine	6
CI21		7.233	4.882			NO
CI22	6.948	11.453	8.161	21.101	Vaccine	6
CI24	17.878	14.642	14.696		Vaccine	6
CI28	3.91	11.267	5.731		Vaccine	6
CI29	1.7	7.458	4.611		Vaccine	6
CI31		4.947	11.153	9.779	Vaccine	6
CI32	1.107	16.874	23.529		Vaccine	3
CI33	0.088	18.453	13.5	31.262	Vaccine	6
CI34	0.121	7.358	9.709	8.281	Vaccine	3
CI37		7.877	13.271	26.412	Vaccine	6
CI38	0.554	8.693	6.44	9.311		NO
CI39	0.175	10.739	6.781		Vaccine	6
CI40	1.451	12.73	9.84	20.74	Vaccine	6
CI41	0	11.942	6.474	11.688	Vaccine	6
CI42	2.67	1.909	1.475	5.477		NO
CI43	0.278	11.988	14.654	17.819	Vaccine	6
CI45	9.348	5.169	2.769	17.848	Vaccine	6
CI46	1.371	6.587	2.718	2.032		NO
CI47	0.105	15.068	6.764	13.815	Vaccine	6
CI48	0.249	2.608	2.502	23.351	Vaccine	6
CI49	0.071	19.314	14.949	20.294	Vaccine	6
CI50	0.83	4.415	4.242	12.869	Vaccine	6
CI51	0.567	3.293	2.183	3.822	Vaccine	6
CI52	2.681	12.509	4.04	21.589	Vaccine	6
CI53	4.144	7.839	4.206	6.865		NO
CI54	0.294	9.192	7.806	13.138	Vaccine	6
CI55	0.064	16.789	8.972	14.952	Vaccine	6
CI56	7.262	14.674	9.373	20.42	Vaccine	6
CI57	1.621	3.638	4.567	11.551	Vaccine	6
CI58	0.252	2.669	23.944	7.601	Vaccine	3
CI59	1.145	2.162	2.356	18.992	Vaccine	6
CI60	0.042	3.115	3.862	16.213	Vaccine	6
CI63	0.737	0.57	0.388	0.856		NO
CI64	0.035	18.42	16.878	24.844	Vaccine	6
CI65	2.279	9.213	5.691	31.464	Vaccine	6
CI66	0.047	7.175	1.116	7.601	Vaccine	6
CI67	0.056	8.124	2.87	2.951		NO
CI68	0.488	9.521	4.976	2.98		NO
CI69	0.323	11.932	11.464	25.036	Vaccine	6
CI70	0.168	3.373	2.444	16.832	Vaccine	3
CI71	2.282	2.887	3.852	22.42	Vaccine	6
CI72	0	0.026	7.768	23.768	Vaccine	6
CI73	2.764	9.204	3.635	21.797	Vaccine	6
CI74	12.983	20.467	18.694	32.898	Vaccine	6
CI75	0.021	2.167	5.254		Vaccine	6
CI76	18.776	16.477	8.074	27.014	Vaccine	6
CI80	0.155	12.814	5.782	11.251	Vaccine	6
CI82	15.086	15.997	12.947	30.113		NO
CI83	1.248	3.215	2.556	7.922	Vaccine	6
CI84	13.452	19.82	27.467		Vaccine	3
CI85	11.514	15.935	7.808	7.335		NO
CI86	0.2	0.191	0.687	1.453		NO
CI87	6.135	17.521	30.132	6.945	Vaccine	3
CI88	0.063	0.72	9.076	4.881	Vaccine	3
CI89	9.629	3.019	4.135	11.097	Vaccine	6
CI90	3.097	6.533	5.031	22.765	Vaccine	6
CI91	0.065	5.549	4.31	24.843	Vaccine	6
CI92		13.412	17.366	15.746	Vaccine	3
CI95	0.234	5.206	23.373	10.494	Vaccine	3
CI98	1.51	8.911	31.455		Vaccine	3
CI99	3.211	7.025	6.101			NO
CI100	2.965	5.267	6.152	7.794		NO
CI101	0.427	3.981	43.762	4.261	Vaccine	3
CI102	2.239	20.333	11.253	2.506		NO
CI105	0.52	7.49	15.411			NO
CI106	0.25	0.338	0.106	1.019		NO
CI108	1.87		3.931			NO
CI109	0.526	6.718	27.474	17.445	Vaccine	3
CI111	10.498	6.867	8.522	6.006		NO
CI112	12.318	5.484	2.17	16.088	Vaccine	6
CI113	0.048	11.983	13.279	19.237	Vaccine	6
CI114	8.362	10.688	16.67	15.585	Vaccine	6
CI115	0.697	8.362	1.564	10.091	Vaccine	6
CI116	0.09	12.395	29.689	8.113	Vaccine	3
CI117	6.218	17.816	17.171	17.911	Vaccine	3
CI119		7.429	4.106	13.708	Vaccine	6
CI120	1.975	14.385	0.933			NO
CI121	2.517	2.851	5.985	2.669		NO
CI122	0.261	0.286	29.592	8.808	Vaccine	3
CI124	0.742	0.599	3.661	2.651		NO
CI125	2.266	14.474	16.101			NO
CI127	6.82	21.096	26.214	13.019		NO
CI129	13.022	2.829	4.838		Vaccine	3
CI130	3.646	21.138	17.241	18.748	Vaccine	6
CI131	0.181	0.829	1.53	5.073	Vaccine	6
CI133		6.159	5.595	21.892	Vaccine	6
CI135	0.053	4.403	22.396	10.507	Vaccine	3
CI136	7.544	2.326	29.077		Vaccine	3
CI139	0.024	12.389	23.318	8.439	Vaccine	3
CI140	0.029	3.065	7.815			NO
