# Supplementary material for: Subgenomic RNA and Limited Cross-Reactive Neutralising Antibodies Point to Potential Improvements in SARS-CoV-2 Clinical Handling
Source: Int J Mol Sci. 2025 Mar 24;26(7):2948. doi: 10.3390/ijms26072948 (PMC11988571; doi:10.3390/ijms26072948)
Supplement: Supplementary file 1 [file ijms-26-02948-s001.zip › Supplementary File S4.xlsx]

## Sheet: PseudoVirus
N	Idcode	IgG_CLIA	Variant	ID50
1	34063678	9.52	Anti-Alpha	209.5
2	19366358	6.867	Anti-Alpha	770
3	34099252	5.484	Anti-Delta	1004
4	34099250	11.983	Anti-Delta	4811
5	34065307	3.21	Anti-Alpha	99
6	34038315	7.877	Anti-Alpha	2087
7	34038232	12.509	Anti-Alpha	1147
8	34116650	2.326	Anti-Delta	627
9	34126373	4.403	Anti-Delta	1492
10	34116665	12.389	Anti-Delta	2498.5
11	34039905	4.415	Anti-Alpha	138
12	34041599	3.115	Anti-Delta	1328
13	34038812	2.608	Anti-Alpha	840
14	34116662	3.065	Anti-Delta	1245
15	34126389	21.096	Anti-Alpha	656
16	19388990	21.138	Anti-Delta	36218
17	34116638	0.829	Anti-Delta	443
18	34078099	0.72	Anti-Alpha	149

## Sheet: Live Virus
ID	N	Idcode	IgG_CLIA	Variant	WT	Alpha	Delta	BA.2	XBB.1.5
C1	1	R-1124-057	Control	Control	2560	2560	2560	1280	320
C2	2	R-1105-093	Control	Control	10	10	10	10	10
C3	3	R-1101-093	Control	Control	2560	2560	2560	1280	160
1	4	34063678	9.52	Alpha	10	160	10	10	40
2	5	19366358	6.867	Alpha	20	40	20	10	10
3	6	34099252	5.484	Delta	20	10	80	10	10
4	7	34099250	11.983	Delta	160	80	160	20	40
5	8	34065307	3.21	Alpha	10	20	10	10	10
6	9	34038315	7.877	Alpha	10	20	10	10	10
7	10	34038232	12.509	Alpha	40	160	40	10	10
8	11	34116650	2.326	Delta	10	20	40	10	10
9	12	34126373	4.403	Delta	20	10	40	10	10
10	13	34116665	12.389	Delta	160	640	640	40	20
11	14	34039905	4.415	Alpha	40	40	10	10	10
12	15	34041599	3.115	Delta	20	10	80	10	10
13	16	34038812	2.608	Alpha	10	10	10	10	10
14	17	34116662	3.065	Delta	10	10	40	10	10
15	18	34126389	21.096	Alpha	20	10	10	10	10
16	19	19388990	21.138	Delta	80	160	320	10	40
17	20	34116638	0.829	Delta	10	20	40	40	40
18	21	34078099	0.72	Alpha	10	10	10	10	10
19	22	34078086	3.981	Alpha	80	80	10	10	10
20	23	34028960	7.347	Alpha	20	40	10	10	40
21	24	34101585	2.851	Alpha	10	10	10	10	10
22	25	34075667	0.286	Alpha	20	40	40	40	160
23	26	34028897	14.642	Alpha	40	80	40	10	40
24	27	34041572	16.874	Alpha	10	80	10	10	10
25	28	34038650	11.942	Alpha	10	40	10	10	10
26	29	34062579	2.162	Alpha	80	80	40	10	10
27	30	34054902	3.373	Alpha	10	20	10	10	10
28	31	34062475	9.204	Alpha	10	20	10	10	10
29	32	34078096	6.533	Alpha	20	40	20	10	10
30	33	34075507	5.206	Alpha	10	40	20	10	10
