# Supplementary material for: Subgenomic RNA and Limited Cross-Reactive Neutralising Antibodies Point to Potential Improvements in SARS-CoV-2 Clinical Handling
Source: Int J Mol Sci. 2025 Mar 24;26(7):2948. doi: 10.3390/ijms26072948 (PMC11988571; doi:10.3390/ijms26072948)
Supplement: Supplementary file 1 [file ijms-26-02948-s001.zip › Supplementary File S5.xlsx]

## Sheet: Anti-Alpha
Kruskall-Wallis test
chisq	31.03
p-value	< 0,0001
Dunn's test with Holm correction (p-value)
Variant	Alpha	BA.2	Delta	WT		Variant	Alpha	BA.2	Delta	WT
BA.2	< 0,0001					BA.2	****
Delta	0.0015	0.2537				Delta	**	ns
WT	0.0289	0.032	0.3598			WT	*	*	ns
XBB.1.5	0.0002	0.4421	0.2776	0.2643		XBB.1.5	***	ns	ns	ns

## Sheet: Anti-Delta
Kruskall-Wallis test
chisq	13.89
p-value	0.0076
Dunn's test with Holm correction (p-value)
Variant	Alpha	BA.2	Delta	WT		Variant	Alpha	BA.2	Delta	WT
BA.2	0.5708					BA.2	ns
Delta	0.1128	0.0034				Delta	ns	**
WT	0.4369	0.5182	0.1462			WT	ns	ns	ns
XBB.1.5	0.6168	0.7018	0.0115	0.6536		XBB.1.5	ns	ns	*	ns
